# Supplementary material for: Mandibular Brown Tumor as a Result of Secondary Hyperparathyroidism—Radiological and Clinical Pitfalls and Dilemmas
Source: Diagnostics (Basel). 2025 Nov 5;15(21):2798. doi: 10.3390/diagnostics15212798 (PMC12609294; doi:10.3390/diagnostics15212798)
Supplement: Supplementary file 1 [file diagnostics-15-02798-s001.zip]

Archive with 1 entries (1 files):
- diagnostics-3953422-supplementary.pdf
